# Supplementary material for: Ferritin Mitochondrial (FTMT)-Driven Mitochondrial Ferroptosis in Vascular Smooth Muscle Cells: A Role of NCOA4 in Atherosclerosis Pathogenesis and Modulation by Gualou–Xiebai
Source: Nutrients. 2025 Nov 26;17(23):3713. doi: 10.3390/nu17233713 (PMC12694305; doi:10.3390/nu17233713)
Supplement: Supplementary file 1 [file nutrients-17-03713-s001.zip]

Archive with 1 entries (1 files):
- nutrients-3969812-supplementary.pdf
